# Supplementary material for: Peroxisomal fission is modulated by the mitochondrial Rho‐GTPases, Miro1 and Miro2
Source: EMBO Rep. 2020 Jan 2;21(2):e49865. doi: 10.15252/embr.201949865 (PMC7001505; doi:10.15252/embr.201949865)
Supplement: Supplementary file 11 — Movie EV10 [file EMBR-21-e49865-s011.zip]

Archive with 5 entries (4 files):
- Movie_EV10.avi
- Movie_EV10.docx
- __MACOSX/
- __MACOSX/._Movie_EV10.avi
- __MACOSX/._Movie_EV10.docx
